# Supplementary material for: All-Cause and Cause-Specific Mortality by SEER Stage in Gastric Cancer: A Nationwide Population-Based Cohort Study
Source: J Clin Med. 2026 May 2;15(9):3484. doi: 10.3390/jcm15093484 (PMC13164358; doi:10.3390/jcm15093484)
Supplement: Supplementary file 1 [file jcm-15-03484-s001.zip]

Archive with 1 entries (1 files):
- jcm-4175146-supplementary.pdf
